# Supplementary material for: Hepatitis C Virus Dysregulates Polyamine and Proline Metabolism and Perturbs the Urea Cycle
Source: Cells. 2024 Jun 14;13(12):1036. doi: 10.3390/cells13121036 (PMC11201506; doi:10.3390/cells13121036)
Supplement: Supplementary file 1 [file cells-13-01036-s001.zip]

Archive with 1 entries (1 files):
- cells-3011553-supplementary.pdf
